# Supplementary material for: Molecular phylogenetics of Micromeles (Rosaceae: Maleae): implications for taxonomy
Source: BMC Plant Biol. 2025 Aug 27;25:1146. doi: 10.1186/s12870-025-07143-z (PMC12382170; doi:10.1186/s12870-025-07143-z)
Supplement: Supplementary file 1 — Additional file 1: Table S1. Taxon name, voucher, assembly information, and GenBank accession numbers for individuals included in this study. [file 12870_2025_7143_MOESM1_ESM.xlsx]

## Sheet: Sheet1
Table S1 Taxon name, voucher, assembly information, and GenBank accession numbers for individuals included in this study
Taxa	Genus	Family	Clean Reads	Read length (bp)	cpDNA			ITS			Voucher of the newly sequenced individuals
					Accession number	Size (bp)	Coverage (×)	Accession number	size (bp)	Coverage (×)
Amelanchier asiatica (Siebold & Zucc.) Endl. ex Walp.	Amelanchier	Rosaceae			MN068253.1	160,438
								AH005017.2	597
Aria collina (M.Lepší, P.Lepší & N.Mey.) Sennikov & Kurtto	Aria	Rosaceae						KX345321.1	590
Aria danubialis (Jáv.) Sennikov & Kurtto	Aria	Rosaceae						KX345322.1	590
								KX345324.1	590
Aria edulis (Willd.) M.Roem.	Aria	Rosaceae			NC045418.1	160,222
								KT345416.1	587
Aria graeca (Lodd. ex Spach) M.Roem.	Aria	Rosaceae			NC085583.1	160,530
					OR915960.1	160,281
								KT345415.1	587
Aria pannonica (Kárpáti) Sennikov & Kurtto	Aria	Rosaceae			NC085661.1	160,542
Aria rupicola (Syme) Mezhenskyj	Aria	Rosaceae						FJ810045.1	589
								KT345417.1	586
Aria umbellata (Desf.) Sennikov & Kurtto	Aria	Rosaceae			NC085650.1	160,447
Aronia melanocarpa (Michx.) Elliott	Aronia	Rosaceae			MT527725.1	159,772
								JQ392373.1	597
Chaenomeles japonica (Thunb.) Lindl. ex Spach	Chaenomeles	Rosaceae			MN506261.1	159,911
								JQ392414.1	599
Chamaemespilus alpina (Mill.) K.R.Robertson & J.B.Phipps	Chamaemespilus	Rosaceae			MN061999.1	160,326
								DQ811769.1	493
								MN216006.1	587
Cormus domestica Spach	Cormus	Rosaceae			MZ984208.1	159,314
								FJ810017.1	594
Cotoneaster horizontalis Decne.	Cotoneaster	Rosaceae			NC045357.1	159,548
								JQ392393.1	597
Crataegus kansuensis E.H.Wilson	Crataegus	Rosaceae			NC039374.1	159,865
								EF127029.1	651
Cydonia oblonga Mill.	Cydonia	Rosaceae			NC045415.1	159,643
								JQ392420.1	596
Dichotomanthes tristaniicarpa Kurz	Dichotomanthes	Rosaceae			NC045335.1	160,682
								JQ392424.1	593
Eriobotrya japonica (Thunb.) Lindl.	Eriobotrya	Rosaceae			MK787302.1	159,107
								JQ392433.1	595
Hesperomeles cuneata Lindl.	Hesperomeles	Rosaceae			MN068270.1	160,099
								MN905594.1	617
Heteromeles arbutifolia (Lindl.) M.Roem.	Heteromeles	Rosaceae			MK920281.1	160,261
								JQ405577.1	578
Kageneckia angustifolia D.Don	Kageneckia	Rosaceae			MN068264.1	159,097
								JQ392354.1	590
Lindleya mespiloides Kunth	Lindleya	Rosaceae			MN068248.1	158,697
								JQ392356.1	591
Malacomeles denticulata (Kunth) Decne	Malacomeles	Rosaceae			KY419982.1	159,795
								JQ392441.1	590
Malus hupehensis (Pamp.) Rehder	Malus	Rosaceae			NC040170.1	160,065
								JQ392455.1	596
Micromeles alnifolia var. alnifolia (Siebold & Zucc.) Koehne	Micromeles s.l.	Rosaceae	10,693,212	150	PQ899000.1	160,430	255.4	PQ882132.1	586	496.5	CHINA. Guizhou, Sanqingshan, X. Chen, K.Y.Zhu & J.B. Li 1443
			11,355,268	150	PQ899001.1	160,406	67.9	PQ882137.1	586	489.4	CHINA. Zhejiang, Huangshan, X. Chen 2221
					MZ145061.1	159,855
					NC085497.1	160,494
					KY420010.1	164,184
								FJ810006.1	589
								FJ796908.1	589
								KT345396.1	586
								KT345397.1	586
Micromeles alnifolia var. angulata S.B.Liang	Micromeles s.l.	Rosaceae	7,171,293	150	PQ899004.1	160,517	373.1	PQ892165.1	586	461.2	CHINA. Shandong, Culaishan, X. Chen, Q. Li & W.X. Hou 2267
			13,922,359	150	PQ899005.1	160,345	347.2	PQ892166.1	586	508.1	CHINA. Shandong, Lushan, X. Chen, Q. Li & W.X. Hou 2274
			9,684,160	150	PQ899006.1	160,498	369.2	PQ892167.1	586	458.6	CHINA. Shandong, Lushan, X. Chen, Q. Li & W.X. Hou 2275
Micromeles aronioides (Rehder) Kovanda & Challice	Micromeles s.l.	Rosaceae	8,047,655	150	OQ100073.1	159,883		PQ885452.1	587	506.5	CHINA. Sichuan, Emeishan, X. Chen, X.X.W & C.H. Wang 1924
			8,013,981	150	OQ100074.1	159,867		PQ885453.1	589	493.9	CHINA. Sichuan, Emeishan, X. Chen, X.X.W & C.H. Wang 1961
					OR915950.1	159,785
Micromeles astateria (Cardot) Mezhenskyj	Micromeles s.l.	Rosaceae			NC085655.1	159,916
Micromeles atrosanguinea (T.T.Yu & H.T.Tsai) Mezhenskyj	Micromeles s.l.	Rosaceae	7,530,645	150	PQ899559.1	159,466	128.7	PQ892155.1	587	465.6	CHINA. Yunnan, Gaoligong, X. Chen, X.C. Zhang & Q. Qi 1333
Micromeles calcicola (W.B.Liao & W.Guo) Mezhenskyj	Micromeles s.l.	Rosaceae						KT345414.1	585
Micromeles caloneura var. caloneura Stapf	Micromeles s.l.	Rosaceae	6,218,911	150	OQ101266.1	159,768		PQ885454.1	587	532.3	CHINA. Guizhou, Fanjingshan, X. Chen, K.Y.Zhu & J.B. Li 1577
					OR915955.1	159,940
								FJ810008.1	590
								KT345406.1	587
Micromeles caloneura var. kwangtungensis T.T.Yu	Micromeles s.l.	Rosaceae			OR897830.1	162,194
Micromeles coronata (Cardot) Mezhenskyj	Micromeles s.l.	Rosaceae	8,006,860	150	OQ100084.1	160,395	391.3	PQ884515.1	586	499.3	CHINA. Yunnan, Yulongxueshan, X. Chen, X.C. Zhang & Q. Qi 1256
					OR915907.1	160,339
					OR915957.1	160,121
								MH117761.1	570
								FJ810012.1	590
Micromeles corymbifera (Miq.) Kalkman	Micromeles s.l.	Rosaceae			NC085657.1	159,837
								KT345405.1	587
Micromeles cuspidata (Bertol.) C.K.Schneid.	Micromeles s.l.	Rosaceae			NC085639.1	159,968
								KT345409.1	589
Micromeles decaisneana (Lavallée) C.K.Schneid.	Micromeles s.l.	Rosaceae	8,046,279	150	OQ100079.1	159,753	189.7	PQ892168.1	587	560.2	CHINA. Guizhou, Kuankuoshui, X. Chen, K.Y.Zhu & J.B. Li 1554
					OR915963.1	159,722
								KT345399.1	587
Micromeles dunnii (Rehder) Mezhenskyj	Micromeles s.l.	Rosaceae	12,409,622	150	PQ899558.1	160,280	241.5	PQ883992.1	587	465.4	CHINA. Anhui, Huangshan, X. Chen & J.B. Li 1430
					OK054488.1	160,280
								GQ368505.1	587
Micromeles epidendron (Hand.-Mazz.) Kovanda & Challice	Micromeles s.l.	Rosaceae			NC085670.1	159,711
Micromeles ferruginea (Wenz.) Koehne	Micromeles s.l.	Rosaceae			NC062339.1	159,751
Micromeles folgneri C.K.Schneid.	Micromeles s.l.	Rosaceae	8,100,279	150	ON262428.1	160,631		PQ892150.1	587	502.3	CHINA. Hubei, Shennongjia, X. Chen, X.X. Fu & Q.L. Liu 0506
			7,726,815	150	ON262429.1	160,755		PQ892151.1	587	464.8	CHINA. Sichuan, Dujiangyan, D.H. Zhu 2000
					MK161058.1	163,464
					OR915901.1	160,138
								KT345403.1	587
Micromeles globosa (T.T.Yu & H.T.Tsai) Mezhenskyj	Micromeles s.l.	Rosaceae			NC085669.1	159,890
Micromeles guanii (Rushforth) Mezhenskyj	Micromeles s.l.	Rosaceae	8,065,171	150	PQ899560.1	159,466	279.8			465.6	CHINA. Yunnan, Heilongtan, X. Chen, X.C. Zhang & Q. Qi 1343
Micromeles hemsleyi C.K.Schneid.	Micromeles s.l.	Rosaceae			NC062340.1	159,767
			8,118,591	150	OQ100072.1	160,512		PQ892157.1	587	537.9	CHINA. Guizhou, Fanjingshan, X. Chen, K.Y.Zhu & J.B. Li 1594
			8,106,665	150	OQ100080.1	160,491		PQ883996.1	587	507.8	CHINA. Guizhou, Fanjingshan, X. Chen, K.Y.Zhu & J.B. Li 1598
			8,112,814	150	OQ100083.1	160,527		PQ892156.1	587	499.4	CHINA. Hubei, Shennongjia , X. Chen, X.X. Fu & Q.L. Liu 0522
								FJ810010.1	590
								KT345407.1	587
Micromeles heseltinei (Rushforth) Mezhenskyj	Micromeles s.l.	Rosaceae	8,104,502	150	OQ100075.1	159,982		PQ892158.1	587	501.5	CHINA. Xizang, Lulang , X. Chen, Z.R. Xiong. & X.C. Zhang 1017
			81,09,250	150	OQ100076.1	159,982		PQ892159.1	587	539	CHINA. Xizang, Lulang , X. Chen, Z.R. Xiong. & X.C. Zhang 1019
				150	OR915911.1	159,483
Micromeles japonica (Decne.) Koehne	Micromeles s.l.	Rosaceae						KT345411.1	587
Micromeles megalocarpa (Rehder) Mezhenskyj	Micromeles s.l.	Rosaceae	4,294,962	150	ON259046.1	159,868		PQ885460.1	589	528.8	CHINA. Sichuan, Longchanggou, T.L. Hu 1992
								KT345394.1	590
Micromeles meliosmifolia (Rehder) Kovanda & Challice	Micromeles s.l.	Rosaceae	8,036,425	150	OQ100082.1	159,777		PQ885459.1	587	499.3	CHINA. Sichuan, Longchanggou, T.L. Hu 1997
					OR915964.1	159,553
								KT345404.1	588
Micromeles needhamii (Rushforth) Mezhenskyj	Micromeles s.l.	Rosaceae	6,343,370	150	PQ899561.1	160,362	90.2	PQ892161.1	586	491.7	CHINA. Guizhou, Leigongshan, X. Chen, K.Y.Zhu & J.B. Li 1458
			7,027,308	150	PQ899562.1	160,366	140.9	PQ892160.1	586	530.7	CHINA. Guizhou, Leigongshan, X. Chen, K.Y.Zhu & J.B. Li 1492
Micromeles ochracea (Hand.-Mazz.) Mezhenskyj	Micromeles s.l.	Rosaceae			NC085659.1	159,579
								KT345401.1	587
Micromeles pallescens (Rehder) Mezhenskyj	Micromeles s.l.	Rosaceae			OR915968.1	159,579
								KT345410.1	586
Micromeles rhamnoides Decne.	Micromeles s.l.	Rosaceae			KY419962.1	159,679
								KT345412.1	587
								KT345413.1	587
Micromeles schwerinii C.K.Schneid.	Micromeles s.l.	Rosaceae	8,216,775	150	ON262427.1	159,781		PQ892162.1	587	499.8	CHINA. Sichuan, Emeishan, X. Chen, X.X.W & C.H. Wang 1918
			8,092,602	150	OQ100081.1	159,811		PQ892163.1	587	479.9	CHINA. Sichuan, Emeishan, X. Chen, X.X.W & C.H. Wang 1965
Micromeles sp.	Micromeles s.l.	Rosaceae	7,534,099	150	PQ899563.1	159,794	218.3	PQ892164.1	587	536.6	CHINA. Guizhou, Leigongshan, X. Chen, K.Y.Zhu & J.B. Li 1466
			8,039,684	150	PQ899564.1	159,794	230.5				CHINA. Guizhou, Leigongshan, X. Chen, K.Y.Zhu & J.B. Li 1478
Micromeles thibetica (Cardot) Mezhenskyj	Micromeles s.l.	Rosaceae	6,665,156	150	OQ100077.1	159,884		PQ884133.1	586	527.6	CHINA. Yunnan, Gongshan, X. Chen, X.C. Zhang & Q. Qi 1316
			8,230,973	150	OQ100078.1	159,882		PQ884134.1	587	405.8	CHINA. Yunnan, Gongshan, X. Chen, X.C. Zhang & Q. Qi 1320
					OR915981.1	160,048
					MK920287.1	159,511
								KT345408.1	587
Micromeles thomsonii (King ex Hook.f.) C.K.Schneid.	Micromeles s.l.	Rosaceae			NC085667.1	159,720
								FJ810009.1	590
								KT345395.1	587
Micromeles verrucosa Decaisne	Micromeles s.l.	Rosaceae						KT345398.1	587
Micromeles yuana (Spongberg) Mezhenskyj	Micromeles s.l.	Rosaceae	10,720,489	150	PQ899002.1	160,261	263.3	PQ882323.1	587	437.6	CHINA. Shanxi, Foping, X. Chen, Q. Li & W.X. Hou 2246
			9,429,466	150	PQ899003.1	160,125	238.1	PQ882511.1	587	531.1	CHINA. Shanxi, Foping, X. Chen, Q. Li & W.X. Hou 2251
								FJ810007.1	592
								KT345400.1	587
Micromeles zahlbruckneri (C.K.Schneid.) Mezhenskyj	Micromeles s.l.	Rosaceae			NC085668.1	160,277
								KT345402.1	586
Osteomeles anthyllidifolia Lindl.	Osteomeles	Rosaceae			KY419940.1	160,085
								JQ392438.1	597
Peraphyllum ramosissimum Nutt.	Peraphyllum	Rosaceae			KY420011.1	160,323
								JQ392482.1	590
Phippsiomeles mexicana (Baill.) B.B.Liu & J.Wen	Phippsiomeles	Rosaceae			MN062003.1	160,937
								MN216002.1	597
Photinia integrifolia Lindl.	Photinia	Rosaceae			NC045344.1	159,654
								GQ368482.1	590
Pourthiaea amphidoxa (C.K.Schneid.) Stapf	Pourthiaea	Rosaceae			MT249042.1	160,244
								MT249083.1	612
Prunus persica Stokes	Prunus	Rosaceae			NC014697.1	157,790
								MN722060.1	610
Pseudocydonia sinensis (Dum.Cours.) C.K.Schneid.	Pseudocydonia	Rosaceae			MN577871.1	159,445
								JQ392491.1	599
Pyracantha fortuneana (Maxim.) H.L.Li	Pyracantha	Rosaceae			MW596361.1	160,447
								JQ392485.1	597
Pyrus pashia Buch.-Ham. ex D.Don	Pyrus	Rosaceae			NC034909.1	160,153
								EU150042.1	592
Rhaphiolepis indica (L.) Lindl.	Rhaphiolepis	Rosaceae			NC045330.1	159,466
								JQ392495.1	590
Rosa banksiae R.Br.	Rosa	Rosaceae			NC042194.1	156,575
								MZ292102.1	596
Sorbaria kirilowii (Regel) Maxim.	Sorbaria	Rosaceae			NC062461.1	160,810
								KF983155.1	556
Sorbus aucuparia L.	Sorbus s.s.	Rosaceae			NC052878.1	160,108
								KY661716.1	592
Sorbus commixta Hedl.	Sorbus s.s.	Rosaceae			MK920288.1	159,952
								MN215997.1	589
Sorbus koehneana C.K.Schneid.	Sorbus s.s.	Rosaceae			MW429483.1	159,873
								FJ810029.1	593
Sorbus rufopilosa C.K.Schneid.	Sorbus s.s.	Rosaceae			KY419990.1	133,532
								MH117768.1	371
Stranvaesia davidiana Decne.	Stranvaesia	Rosaceae			KY420003.1	160,221
								JQ392487.1	594
Torminalis glaberrima (Gand.) Sennikov & Kurtto	Torminalis	Rosaceae			MN062005.1	160,379
					KY457242.1	160,390
					OR915944.1	160,388
					OR915945.1	160,362
								DQ811773.1	493
								AF186533.1	591
Ulmus macrocarpa Hance	Ulmus	Ulmaceae			NC032720.1	159,439
								MH711506.1	605
Vauquelinia australis Standl.	Vauquelinia	Rosaceae			MN068250.1	159,813
								MN472934.1	490
Weniomeles bodinieri (H.Lév.) B.B.Liu	Weniomeles	Rosaceae			OP021698.1	159,871
								MN216019.1	595
Note: Accession number of plastome and ITS sequence in bold and with voucher information listed and are newly sequenced.
