# Supplementary material for: Molecular phylogenetics of Micromeles (Rosaceae: Maleae): implications for taxonomy
Source: BMC Plant Biol. 2025 Aug 27;25:1146. doi: 10.1186/s12870-025-07143-z (PMC12382170; doi:10.1186/s12870-025-07143-z)
Supplement: Supplementary file 2 — Additional file 2: Table S2. Information of taxa included in phylogenetic analyses. [file 12870_2025_7143_MOESM2_ESM.xlsx]

## Sheet: Sheet1
Table S2 Information of taxa included in Micromeles s.l.
Taxon	Mezhenska et al., 2018	Rushforth et al., 2018	Yü and Lu 1974	Aldasoro et al. 2004	leaf trichomes color	leaf venation type	calyx	fruit size	fruit color
Micromeles alnifolia var. alnifolia (Siebold & Zucc.) Koehne	Micromeles s.l.	Alniaria	sect. Micromeles ser. Alnifoliae	subg. Aria sect. Alnifoliae	glabrous	craspedodromous	deciduous	＜1 cm	red
Micromeles alnifolia var. angulata S.B.Liang	Micromeles s.l.	Alniaria	sect. Micromeles ser. Alnifoliae	subg. Aria sect. Alnifoliae	glabrous	craspedodromous	deciduous	＜1 cm	red
Micromeles folgneri C.K.Schneid.	Micromeles s.l.	Alniaria	sect. Micromeles ser. Folgnerianae	subg. Aria sect. Alnifoliae	white	craspedodromous	deciduous	＜1 cm	red
Micromeles japonica (Decne.) Koehne	Micromeles s.l.	Alniaria	Unplaced	subg. Aria sect. Alnifoliae	white	craspedodromous	deciduous	1-2 cm	red
Micromeles yuana (Spongberg) Mezhenskyj	Micromeles s.l.	Alniaria	Unplaced	subg. Aria sect. Alnifoliae	white	craspedodromous	persistent	1-2 cm	red
Micromeles zahlbruckneri (C.K.Schneid.) Mezhenskyj	Micromeles s.l.	Alniaria	Sect. Aria Ser. Thibeticae	subg. Aria sect. Alnifoliae	glabrous	craspedodromous	persistent	1-2 cm	red
Micromeles dunnii (Rehder) Mezhenskyj	Micromeles s.l.	Dunnaria	sect. Micromeles ser. Folgnerianae	subg. Aria sect. Thibeticae	white + brown	craspedodromous	deciduous	＜1 cm	red
Micromeles atrosanguinea (T.T.Yu & H.T.Tsai) Mezhenskyj	Micromeles s.l.	Griffitharia	sect. Aria ser. Thibeticae	subg. Aria sect. Thibeticae	white	craspedodromous	persistent	＜1 cm	red
Micromeles guanii (Rushforth) Mezhenskyj	Micromeles s.l.	Griffitharia	Unplaced	Unplaced	white	craspedodromous	persistent	1-2 cm	red
Micromeles hemsleyi C.K.Schneid.	Micromeles s.l.	Griffitharia	sect. Micromeles ser. Folgnerianae	subg. Aria sect. Thibeticae	white	craspedodromous	persistent	＜1 cm	red
Micromeles heseltinei (Rushforth) Mezhenskyj	Micromeles s.l.	Griffitharia	Unplaced	Unplaced	white	craspedodromous	persistent	1-2 cm	red
Micromeles needhamii (Rushforth) Mezhenskyj	Micromeles s.l.	Griffitharia	Unplaced	Unplaced	glabrous	craspedodromous	persistent	1-2 cm	red
Micromeles pallescens (Rehder) Mezhenskyj	Micromeles s.l.	Griffitharia	sect. Aria ser. Thibeticae	subg. Aria sect. Thibeticae	white	craspedodromous	persistent	＜1 cm	red
Micromeles schwerinii C.K.Schneid.	Micromeles s.l.	Griffitharia	sect. Micromeles ser. Folgnerianae	subg. Aria sect. Thibeticae	white	craspedodromous	persistent	＜1 cm	red
Micromeles thibetica (Cardot) Mezhenskyj	Micromeles s.l.	Griffitharia	sect. Aria ser. Thibeticae	subg. Aria sect. Thibeticae	white	craspedodromous	persistent	1-2 cm	red
Micromeles calcicola (W.B.Liao & W.Guo) Mezhenskyj	Micromeles s.l.	Unplaced	Unplaced	Unplaced	white	craspedodromous	persistent	unknown	unknown
Micromeles coronata (Cardot) Mezhenskyj	Micromeles s.l.	Micromeles	sect. Aria ser. Thibeticae	subg. Aria sect. Thibeticae	white	craspedodromous	persistent	＜1 cm	red
Micromeles cuspidata (Bertol.) C.K.Schneid.	Micromeles s.l.	Micromeles	sect. Aria ser. Thibeticae	subg. Aria sect. Micromeles	white	craspedodromous	persistent	1-2 cm	red
Micromeles rhamnoides Decne.	Micromeles s.l.	Micromeles	sect. Micromeles ser. Alnifoliae	subg. Aria sect. Griffitharianae	white	craspedodromous	deciduous	＜1 cm	brown
Micromeles verrucosa Decne.	Micromeles s.l.	Micromeles	Unplaced	subg. Aria sect. Micromeles	glabrous	camptodromous	deciduous	＜1 cm	brown
Micromeles aronioides (Rehder) Kovanda & Challice	Micromeles s.l.	Thomsonaria	sect. Micromeles ser. Thomsonianae	subg. Aria sect. Micromeles	white	camptodromous	deciduous	1-2 cm	red
Micromeles astateria (Cardot) Mezhenskyj	Micromeles s.l.	Thomsonaria	sect. Micromeles ser. Ferrugineae	subg. Aria sect. Ferrugineae	brown	camptodromous	deciduous	＜1 cm	brown
Micromeles caloneura var. caloneura Stapf	Micromeles s.l.	Thomsonaria	sect. Micromeles ser. Alnifoliae	subg. Aria sect. Micromeles	glabrous	craspedodromous	deciduous	1-2 cm	brown
Micromeles caloneura var. kwangtungensis T. T. Yu	Micromeles s.l.	Thomsonaria	sect. Micromeles ser. Alnifoliae	subg. Aria sect. Micromeles	glabrous	craspedodromous	deciduous	1-2 cm	brown
Micromeles corymbifera (Miq.) Kalkman	Micromeles s.l.	Thomsonaria	sect. Micromeles ser. Thomsonianae	subg. Aria sect. Micromeles	brown	camptodromous	deciduous	1-2 cm	brown
Micromeles decaisneana (Lavallée) C.K.Schneid.	Micromeles s.l.	Thomsonaria	sect. Micromeles ser. Thomsonianae	subg. Aria sect. Micromeles	white	camptodromous	deciduous	1-2 cm	red
Micromeles epidendron (Hand.-Mazz.) Kovanda & Challice	Micromeles s.l.	Thomsonaria	sect. Micromeles ser. Ferrugineae	subg. Aria sect. Ferrugineae	brown	craspedodromous	deciduous	＜1 cm	brown
Micromeles ferruginea (Wenz.) Koehne	Micromeles s.l.	Thomsonaria	sect. Micromeles ser. Ferrugineae	subg. Aria sect. Ferrugineae	brown	craspedodromous	deciduous	＜1 cm	brown
Micromeles globosa (T.T.Yu & H.T.Tsai) Mezhenskyj	Micromeles s.l.	Thomsonaria	sect. Micromeles ser. Thomsonianae	subg. Aria sect. Micromeles	glabrous	camptodromous	deciduous	1-2 cm	brown
Micromeles meliosmifolia (Rehder) Kovanda & Challice	Micromeles s.l.	Thomsonaria	sect. Micromeles ser. Alnifoliae	subg. Aria sect. Micromeles	glabrous	craspedodromous	deciduous	1-2 cm	brown
Micromeles ochracea (Hand.-Mazz.) Mezhenskyj	Micromeles s.l.	Thomsonaria	sect. Micromeles ser. Ferrugineae	subg. Aria sect. Ferrugineae	brown	camptodromous	deciduous	1-2 cm	brown
Micromeles thomsonii (King ex Hook.f.) C.K.Schneid.	Micromeles s.l.	Thomsonaria	sect. Micromeles ser. Thomsonianae	subg. Aria sect. Micromeles	glabrous	camptodromous	deciduous	1-2 cm	brown
Micromeles megalocarpa (Rehder) Mezhenskyj	Micromeles s.l.	Wilsonaria	sect. Aria ser. Megalocarpae	subg. Aria sect. Micromeles	glabrous	craspedodromous	persistent	＞2 cm	brown
Micromeles sp.	Micromeles s.l.	Unplaced	Unplaced	Unplaced	glabrous	craspedodromous	deciduous	1-2 cm	red
