# Supplementary material for: Molecular phylogenetics of Micromeles (Rosaceae: Maleae): implications for taxonomy
Source: BMC Plant Biol. 2025 Aug 27;25:1146. doi: 10.1186/s12870-025-07143-z (PMC12382170; doi:10.1186/s12870-025-07143-z)
Supplement: Supplementary file 3 — Additional file 3: Table S3. Results of alternative phylogenetic hypothesis testing (cpDNA ML). [file 12870_2025_7143_MOESM3_ESM.xlsx]

## Sheet: Sheet1
Table S3 Results of alternative phylogenetic hypothesis testing (cpDNA ML)
Hypothesis	logL	deltaL	bp-RELL	c-ELW	p-AU	Reject
Micromeles s.l. is monophyletic	-573048	0	1	1	1	No
Alniaria is monophyletic	-574363	1314.3	0	0	2.76e-05	Yes
Dunnaria is monophyletic	-574363	1314.3	0	0	2.76e-05	Yes
Griffitharia is monophyletic	-576480	3431.8	0	0	2.02e-12	Yes
Micromeles s.s. is monophyletic	-578789	5740.3	0	0	0.000221	Yes
Thomsonaria is monophyletic	-580950	7901.2	0	0	2.14e-09	Yes
Wilsonaria is monophyletic	-580950	7901.2	0	0	2.14e-09	Yes
