# Supplementary material for: Molecular phylogenetics of Micromeles (Rosaceae: Maleae): implications for taxonomy
Source: BMC Plant Biol. 2025 Aug 27;25:1146. doi: 10.1186/s12870-025-07143-z (PMC12382170; doi:10.1186/s12870-025-07143-z)
Supplement: Supplementary file 4 — Additional file 4: Table S4. Results of alternative phylogenetic hypothesis testing (cpDNA BI). [file 12870_2025_7143_MOESM4_ESM.xlsx]

## Sheet: Sheet1
Table S4 Results of alternative phylogenetic hypothesis testing (cpDNA BI)
Hypothesis	logL	deltaL	bp-RELL	c-ELW	p-AU	Reject
Micromeles s.l. is monophyletic	-573048	0	1	1	1	No
Alniaria is monophyletic	-574365	1317.1	0	0	5.94e-72	Yes
Dunnaria is monophyletic	-574365	1317.1	0	0	5.94e-72	Yes
Griffitharia is monophyletic	-576666	3618.4	0	0	1.08e-64	Yes
Micromeles s.s. is monophyletic	-579007	5959.7	0	0	1.43e-43	Yes
Thomsonaria is monophyletic	-580860	7812.3	0	0	6.28e-08	Yes
Wilsonaria is monophyletic	-580860	7812.3	0	0	6.28e-08	Yes
