# Supplementary material for: Molecular phylogenetics of Micromeles (Rosaceae: Maleae): implications for taxonomy
Source: BMC Plant Biol. 2025 Aug 27;25:1146. doi: 10.1186/s12870-025-07143-z (PMC12382170; doi:10.1186/s12870-025-07143-z)
Supplement: Supplementary file 5 — Additional file 5: Table S5. Results of alternative phylogenetic hypothesis testing (ITS ML). [file 12870_2025_7143_MOESM5_ESM.xlsx]

## Sheet: Sheet1
Table S5 Results of alternative phylogenetic hypothesis testing (ITS ML)
Hypothesis	logL	deltaL	bp-RELL	c-ELW	p-AU	Reject
Micromeles s.l. is monophyletic	-6927.34	0	1	1	1	No
Alniaria is monophyletic	-6968.61	41.271	0	4.51e-07	6.05e-06	Yes
Dunnaria is monophyletic	-6968.61	41.271	0	4.51e-07	6.05e-06	Yes
Griffitharia is monophyletic	-7101.12	173.78	0	3.8e-30	3.18e-10	Yes
Micromeles s.s. is monophyletic	-7230.92	303.58	0	1.71e-68	3.76e-05	Yes
Thomsonaria is monophyletic	-7285.54	358.2	0	6.18e-87	1.56e-05	Yes
Wilsonaria is monophyletic	-7285.54	358.2	0	6.18e-87	1.56e-05	Yes
