# Supplementary material for: Molecular phylogenetics of Micromeles (Rosaceae: Maleae): implications for taxonomy
Source: BMC Plant Biol. 2025 Aug 27;25:1146. doi: 10.1186/s12870-025-07143-z (PMC12382170; doi:10.1186/s12870-025-07143-z)
Supplement: Supplementary file 6 — Additional file 6: Table S6. Results of alternative phylogenetic hypothesis testing (ITS BI). [file 12870_2025_7143_MOESM6_ESM.xlsx]

## Sheet: Sheet1
Table S6 Results of alternative phylogenetic hypothesis testing (ITS BI)
Hypothesis	logL	deltaL	bp-RELL	c-ELW	p-AU	Reject
Micromeles s.l. is monophyletic	-6935.27	0	1	1	1	No
Alniaria is monophyletic	-6963.15	27.879	0	0.00022	2.86e-05	Yes
Dunnaria is monophyletic	-6963.15	27.879	0.0002	0.00022	2.86e-05	Yes
Griffitharia is monophyletic	-7114.37	179.1	0	7.72e-33	5.3e-42	Yes
Micromeles s.s. is monophyletic	-7198.2	262.93	0	4.18e-55	6.48e-10	Yes
Thomsonaria is monophyletic	-7259.4	324.13	0	3.02e-68	1.57e-11	Yes
Wilsonaria is monophyletic	-7259.4	324.13	0	3.02e-68	1.57e-11	Yes
